# Supplementary material for: The Systematic Workplace-Improvement Needs Generation (SWING): Verifying a Worker-Centred Tool for Identifying Necessary Workplace Improvements in a Nursing Home in Japan
Source: Int J Environ Res Public Health. 2022 Feb 1;19(3):1671. doi: 10.3390/ijerph19031671 (PMC8835352; doi:10.3390/ijerph19031671)
Supplement: Supplementary file 1 [file ijerph-19-01671-s001.zip]

Archive with 3 entries (3 files):
- Supplement1_SWING_JPN.pdf
- Supplement2_SWING_ENG.pdf
- Supplement3_distribution.pdf
